# Supplementary material for: Design, Synthesis, and Potent Anticancer Activity of Novel Indole-Based Bcl-2 Inhibitors
Source: Int J Mol Sci. 2023 Sep 28;24(19):14656. doi: 10.3390/ijms241914656 (PMC10572575; doi:10.3390/ijms241914656)
Supplement: Supplementary file 1 [file ijms-24-14656-s001.zip]

Archive with 1 entries (1 files):
- ijms-2552609-supplementary.pdf
